# Supplementary material for: Subcellular Feature-Based Classification of α and β Cells Using Soft X-ray Tomography
Source: Cells. 2024 May 18;13(10):869. doi: 10.3390/cells13100869 (PMC11119489; doi:10.3390/cells13100869)
Supplement: Supplementary file 1 [file cells-13-00869-s001.zip]

Archive with 2 entries (2 files):
- Cells-Supplemental Information.pdf
- Supplemental Tables.xlsx
